# Supplementary material for: Genome-Based Characterization of Plant-Associated Rhodococcus qingshengii RL1 Reveals Stress Tolerance and Plant–Microbe Interaction Traits
Source: Front Microbiol. 2021 Aug 18;12:708605. doi: 10.3389/fmicb.2021.708605 (PMC8416521; doi:10.3389/fmicb.2021.708605)
Supplement: Supplementary file 1 [file Table_1.XLSX]

## Sheet: KEGG Pathways
Pathway KAAS (No. Of identified Genes in RL1)
00010 Glycolysis / Gluconeogenesis (36)
00020 Citrate cycle (TCA cycle) (24)
00030 Pentose phosphate pathway (18)
00040 Pentose and glucuronate interconversions (10)
00051 Fructose and mannose metabolism (17)
00052 Galactose metabolism (10)
00053 Ascorbate and aldarate metabolism (3)
00500 Starch and sucrose metabolism (25)
00520 Amino sugar and nucleotide sugar metabolism (32)
00620 Pyruvate metabolism (38)
00630 Glyoxylate and dicarboxylate metabolism (31)
00640 Propanoate metabolism (29)
00650 Butanoate metabolism (31)
00660 C5-Branched dibasic acid metabolism (8)
00562 Inositol phosphate metabolism (11)
00190 Oxidative phosphorylation (41)
00195 Photosynthesis (8)
00710 Carbon fixation in photosynthetic organisms (11)
00720 Carbon fixation pathways in prokaryotes (25)
00680 Methane metabolism (26)
00910 Nitrogen metabolism (17)
00920 Sulfur metabolism (28)
00061 Fatty acid biosynthesis (12)
00062 Fatty acid elongation (2)
00071 Fatty acid degradation (24)
00072 Synthesis and degradation of ketone bodies (6)
00100 Steroid biosynthesis (3)
00120 Primary bile acid biosynthesis (2)
00140 Steroid hormone biosynthesis (4)
00561 Glycerolipid metabolism (13)
00564 Glycerophospholipid metabolism (15)
00565 Ether lipid metabolism (3)
00600 Sphingolipid metabolism (3)
00590 Arachidonic acid metabolism (1)
00591 Linoleic acid metabolism (1)
00592 alpha-Linolenic acid metabolism (5)
01040 Biosynthesis of unsaturated fatty acids (6)
00230 Purine metabolism (54)
00240 Pyrimidine metabolism (26)
00250 Alanine, aspartate and glutamate metabolism (30)
00260 Glycine, serine and threonine metabolism (30)
00270 Cysteine and methionine metabolism (30)
00280 Valine, leucine and isoleucine degradation (28)
00290 Valine, leucine and isoleucine biosynthesis (12)
00300 Lysine biosynthesis (14)
00310 Lysine degradation (13)
00220 Arginine biosynthesis (24)
00330 Arginine and proline metabolism (23)
00340 Histidine metabolism (19)
00350 Tyrosine metabolism (16)
00360 Phenylalanine metabolism (26)
00380 Tryptophan metabolism (22)
00400 Phenylalanine, tyrosine and tryptophan biosynthesis (22)
00410 beta-Alanine metabolism (11)
00430 Taurine and hypotaurine metabolism (6)
00440 Phosphonate and phosphinate metabolism (1)
00450 Selenocompound metabolism (11)
00460 Cyanoamino acid metabolism (4)
00471 D-Glutamine and D-glutamate metabolism (5)
00472 D-Arginine and D-ornithine metabolism (3)
00473 D-Alanine metabolism (2)
00480 Glutathione metabolism (11)
00510 N-Glycan biosynthesis (1)
00515 Mannose type O-glycan biosynthesis (1)
00514 Other types of O-glycan biosynthesis (1)
00531 Glycosaminoglycan degradation (1)
00563 Glycosylphosphatidylinositol (GPI)-anchor biosynthesis (1)
00550 Peptidoglycan biosynthesis (19)
00511 Other glycan degradation (1)
00571 Lipoarabinomannan (LAM) biosynthesis (11)
00572 Arabinogalactan biosynthesis - Mycobacterium (10)
00730 Thiamine metabolism (12)
00740 Riboflavin metabolism (10)
00750 Vitamin B6 metabolism (7)
00760 Nicotinate and nicotinamide metabolism (17)
00770 Pantothenate and CoA biosynthesis (14)
00780 Biotin metabolism (7)
00785 Lipoic acid metabolism (3)
00790 Folate biosynthesis (18)
00670 One carbon pool by folate (13)
00830 Retinol metabolism (4)
00860 Porphyrin and chlorophyll metabolism (37)
00130 Ubiquinone and other terpenoid-quinone biosynthesis (12)
00900 Terpenoid backbone biosynthesis (13)
00909 Sesquiterpenoid and triterpenoid biosynthesis (1)
00906 Carotenoid biosynthesis (4)
00981 Insect hormone biosynthesis (2)
00908 Zeatin biosynthesis (2)
00903 Limonene and pinene degradation (5)
00281 Geraniol degradation (5)
01051 Biosynthesis of ansamycins (1)
00523 Polyketide sugar unit biosynthesis (4)
01054 Nonribosomal peptide structures (2)
01053 Biosynthesis of siderophore group nonribosomal peptides (4)
01055 Biosynthesis of vancomycin group antibiotics (1)
00940 Phenylpropanoid biosynthesis (2)
00950 Isoquinoline alkaloid biosynthesis (3)
00960 Tropane, piperidine and pyridine alkaloid biosynthesis (2)
00232 Caffeine metabolism (1)
00965 Betalain biosynthesis (1)
00966 Glucosinolate biosynthesis (2)
00332 Carbapenem biosynthesis (2)
00261 Monobactam biosynthesis (8)
00521 Streptomycin biosynthesis (9)
00524 Neomycin, kanamycin and gentamicin biosynthesis (1)
00525 Acarbose and validamycin biosynthesis (2)
00401 Novobiocin biosynthesis (4)
00405 Phenazine biosynthesis (4)
00333 Prodigiosin biosynthesis (2)
00998 Biosynthesis of various secondary metabolites - part 2 (2)
00997 Biosynthesis of various secondary metabolites - part 3 (1)
00362 Benzoate degradation (23)
00627 Aminobenzoate degradation (10)
00364 Fluorobenzoate degradation (9)
00625 Chloroalkane and chloroalkene degradation (10)
00361 Chlorocyclohexane and chlorobenzene degradation (6)
00623 Toluene degradation (3)
00622 Xylene degradation (7)
00633 Nitrotoluene degradation (3)
00642 Ethylbenzene degradation (1)
00643 Styrene degradation (7)
00791 Atrazine degradation (5)
00930 Caprolactam degradation (5)
00621 Dioxin degradation (4)
00626 Naphthalene degradation (6)
00624 Polycyclic aromatic hydrocarbon degradation (3)
00984 Steroid degradation (12)
00980 Metabolism of xenobiotics by cytochrome P450 (6)
00982 Drug metabolism - cytochrome P450 (5)
00983 Drug metabolism - other enzymes (8)
03020 RNA polymerase (4)
03022 Basal transcription factors (1)
03040 Spliceosome (1)
03010 Ribosome (52)
00970 Aminoacyl-tRNA biosynthesis (23)
03008 Ribosome biogenesis in eukaryotes (2)
03060 Protein export (16)
04141 Protein processing in endoplasmic reticulum (3)
04122 Sulfur relay system (7)
03050 Proteasome (3)
03018 RNA degradation (15)
03030 DNA replication (14)
03410 Base excision repair (12)
03420 Nucleotide excision repair (8)
03430 Mismatch repair (11)
03440 Homologous recombination (20)
03450 Non-homologous end-joining (2)
02010 ABC transporters (96)
02060 Phosphotransferase system (PTS) (5)
03070 Bacterial secretion system (13)
02020 Two-component system (77)
04014 Ras signaling pathway (1)
04013 MAPK signaling pathway - fly (1)
04016 MAPK signaling pathway - plant (3)
04011 MAPK signaling pathway - yeast (1)
04371 Apelin signaling pathway (1)
04630 Jak-STAT signaling pathway (1)
04066 HIF-1 signaling pathway (7)
04068 FoxO signaling pathway (3)
04020 Calcium signaling pathway (1)
04070 Phosphatidylinositol signaling system (2)
04072 Phospholipase D signaling pathway (1)
04071 Sphingolipid signaling pathway (3)
04024 cAMP signaling pathway (2)
04151 PI3K-Akt signaling pathway (4)
04152 AMPK signaling pathway (1)
04075 Plant hormone signal transduction (1)
04080 Neuroactive ligand-receptor interaction (1)
04144 Endocytosis (1)
04145 Phagosome (1)
04142 Lysosome (2)
04146 Peroxisome (15)
04138 Autophagy - yeast (1)
04112 Cell cycle - Caulobacter (9)
04113 Meiosis - yeast (2)
04214 Apoptosis - fly (2)
04216 Ferroptosis (2)
04217 Necroptosis (5)
04550 Signaling pathways regulating pluripotency of stem cells (1)
02024 Quorum sensing (35)
05111 Biofilm formation - Vibrio cholerae (7)
02025 Biofilm formation - Pseudomonas aeruginosa (9)
02026 Biofilm formation - Escherichia coli (11)
02030 Bacterial chemotaxis (3)
02040 Flagellar assembly (1)
04621 NOD-like receptor signaling pathway (2)
04622 RIG-I-like receptor signaling pathway (1)
04612 Antigen processing and presentation (1)
04658 Th1 and Th2 cell differentiation (1)
04659 Th17 cell differentiation (2)
04657 IL-17 signaling pathway (1)
04666 Fc gamma R-mediated phagocytosis (1)
04062 Chemokine signaling pathway (1)
04910 Insulin signaling pathway (3)
04922 Glucagon signaling pathway (7)
04920 Adipocytokine signaling pathway (3)
03320 PPAR signaling pathway (6)
04912 GnRH signaling pathway (1)
04913 Ovarian steroidogenesis (1)
04915 Estrogen signaling pathway (1)
04914 Progesterone-mediated oocyte maturation (1)
04917 Prolactin signaling pathway (1)
04926 Relaxin signaling pathway (1)
04918 Thyroid hormone synthesis (1)
04919 Thyroid hormone signaling pathway (1)
04928 Parathyroid hormone synthesis, secretion and action (1)
04614 Renin-angiotensin system (1)
04927 Cortisol synthesis and secretion (1)
04970 Salivary secretion (1)
04976 Bile secretion (1)
04975 Fat digestion and absorption (1)
04979 Cholesterol metabolism (2)
04978 Mineral absorption (1)
04964 Proximal tubule bicarbonate reclamation (2)
04724 Glutamatergic synapse (3)
04727 GABAergic synapse (3)
04728 Dopaminergic synapse (1)
04726 Serotonergic synapse (1)
04730 Long-term depression (1)
04723 Retrograde endocannabinoid signaling (1)
04211 Longevity regulating pathway (2)
04212 Longevity regulating pathway - worm (6)
04213 Longevity regulating pathway - multiple species (5)
04713 Circadian entrainment (1)
04714 Thermogenesis (3)
04626 Plant-pathogen interaction (5)
05200 Pathways in cancer (6)
05202 Transcriptional misregulation in cancer (1)
05206 MicroRNAs in cancer (3)
05205 Proteoglycans in cancer (2)
05204 Chemical carcinogenesis (2)
05203 Viral carcinogenesis (2)
05230 Central carbon metabolism in cancer (7)
05231 Choline metabolism in cancer (1)
05212 Pancreatic cancer (1)
05225 Hepatocellular carcinoma (2)
05211 Renal cell carcinoma (1)
05219 Bladder cancer (1)
05215 Prostate cancer (1)
05223 Non-small cell lung cancer (1)
05340 Primary immunodeficiency (3)
05010 Alzheimer disease (3)
05014 Amyotrophic lateral sclerosis (ALS) (4)
05016 Huntington disease (3)
05020 Prion diseases (1)
05030 Cocaine addiction (1)
05031 Amphetamine addiction (1)
05034 Alcoholism (1)
05418 Fluid shear stress and atherosclerosis (5)
04930 Type II diabetes mellitus (1)
04940 Type I diabetes mellitus (2)
04931 Insulin resistance (4)
04934 Cushing syndrome (2)
05120 Epithelial cell signaling in Helicobacter pylori infection (1)
05130 Pathogenic Escherichia coli infection (1)
05132 Salmonella infection (3)
05134 Legionellosis (4)
05150 Staphylococcus aureus infection (1)
05152 Tuberculosis (5)
05166 Human T-cell leukemia virus 1 infection (2)
05162 Measles (1)
05161 Hepatitis B (1)
05169 Epstein-Barr virus infection (1)
05165 Human papillomavirus infection (1)
05146 Amoebiasis (1)
05145 Toxoplasmosis (1)
05142 Chagas disease (American trypanosomiasis) (1)
05143 African trypanosomiasis (1)
01501 beta-Lactam resistance (8)
01502 Vancomycin resistance (6)
01503 Cationic antimicrobial peptide (CAMP) resistance (5)
01524 Platinum drug resistance (1)
01523 Antifolate resistance (5)

## Sheet: PIFAR
geneID	Start	End	input_sequence	Strand	artificial_start	artificial_end	Factor_type	Factor_name	method	evalue
orf_0058	51003	53306	SEQ_1	1	51003	53306	Detoxification	copper_resistance_cueAR	BLAST	3e-141
orf_0951	261253	262119	SEQ_3	1	854036	854902	EPS	galU	BLAST	6e-59
orf_1207	517884	519362	SEQ_3	1	1110667	1112145	Protease	htrA	BLAST	7e-44
orf_1345	683003	684058	SEQ_3	-1	1275786	1276841	Volatiles	2_3_butanediol	BLAST	3e-76
orf_1592	944117	944566	SEQ_3	1	1536900	1537349	Metabolism	aroQ	BLAST	8e-36
orf_1754	1106778	1107761	SEQ_3	-1	1699561	1700544	Detoxification	pip	BLAST	3e-108
orf_1787	1136730	1137740	SEQ_3	-1	1729513	1730523	PCWDE	lipA	BLAST	2e-84
orf_1806	1154072	1155997	SEQ_3	-1	1746855	1748780	Metabolism	asnB	BLAST	1e-20
orf_2029	1412833	1413642	SEQ_3	1	2005616	2006425	Metabolism	trpCG	BLAST	5e-51
orf_2042	1429614	1430231	SEQ_3	1	2022397	2023014	MAMP	Chemotaxis_protein_cheY	BLAST	3e-19
orf_2391	1835245	1835754	SEQ_3	-1	2428028	2428537	Metabolism	aroK	BLAST	4e-28
orf_2392	1835768	1836955	SEQ_3	-1	2428551	2429738	Metabolism	aroC	BLAST	2e-59
orf_2653	2104070	2104717	SEQ_3	-1	2696853	2697500	Siderophore	Bacillibactin	BLAST	3e-90
orf_2654	2104754	2106418	SEQ_3	-1	2697537	2699201	Siderophore	Bacillibactin	BLAST	0
orf_2655	2106460	2107260	SEQ_3	-1	2699243	2700043	Siderophore	Bacillibactin	BLAST	1e-50
orf_2682	2130292	2131755	SEQ_3	1	2723075	2724538	PCWDE	Cellulase	HMMER	2.4e-33
orf_2717	2167343	2168746	SEQ_3	-1	2760126	2761529	MDRs	MatE	HMMER	3.9e-26
orf_2752	2200229	2201767	SEQ_3	-1	2793012	2794550	Metabolism	mqo	BLAST	1e-159
orf_2765	2211876	2212226	SEQ_3	1	2804659	2805009	MDRs	Multi_Drug_Res	HMMER	2.4e-19
orf_2766	2212223	2212549	SEQ_3	1	2805006	2805332	MDRs	Multi_Drug_Res	HMMER	2.1e-23
orf_2889	2339906	2341711	SEQ_3	-1	2932689	2934494	Volatiles	budB	BLAST	6e-49
orf_3167	2631250	2632842	SEQ_3	1	3224033	3225625	Biofilm	Phosphoglucomutase_protein_yhxB	BLAST	3e-60
orf_3396	2869121	2882941	SEQ_3	-1	3461904	3475724	Siderophore	Bacillibactin	BLAST	0
orf_3396	2869121	2882941	SEQ_3	-1	3461904	3475724	Antibiotic	Fusaricidin	BLAST	0
orf_4078	3555729	3557951	SEQ_3	-1	4148512	4150734	Detoxification	katG	BLAST	0
orf_4220	3687531	3688619	SEQ_3	1	4280314	4281402	Siderophore	Bacillibactin	BLAST	8e-71
orf_4305	3774138	3775031	SEQ_3	-1	4366921	4367814	Metabolism	purine_biosynthesis_purC	BLAST	6e-89
orf_4325	3800304	3801560	SEQ_3	-1	4393087	4394343	Metabolism	purine_biosynthesis_purD	BLAST	9e-98
orf_4352	3829477	3829866	SEQ_3	1	4422260	4422649	MDRs	Multi_Drug_Res	HMMER	2e-22
orf_4701	4188558	4190246	SEQ_3	-1	4781341	4783029	Hormone	IAA_2	BLAST	5e-57
orf_4828	4326220	4327251	SEQ_3	1	4919003	4920034	Siderophore	arthrobactin	BLAST	1e-51
orf_4839	4337734	4339185	SEQ_3	-1	4930517	4931968	Detoxification	katB	BLAST	6e-101
orf_5046	4544094	4544936	SEQ_3	1	5136877	5137719	LPS	wzt	BLAST	1e-51
orf_5159	4671968	4673068	SEQ_3	-1	5264751	5265851	Hormone	salycilic_hydroxylase	BLAST	1e-18
orf_5253	4770921	4772372	SEQ_3	-1	5363704	5365155	Metabolism	glutamate_synthase_gltBD	BLAST	1e-88
orf_5254	4772365	4776882	SEQ_3	-1	5365148	5369665	Metabolism	glutamate_synthase_gltBD	BLAST	0
orf_5283	4800775	4801440	SEQ_3	-1	5393558	5394223	Metabolism	trpCG	BLAST	7e-65
orf_5404	4932161	4933726	SEQ_3	-1	5524944	5526509	Hormone	IAA_2	BLAST	5e-29
orf_5601	5128592	5130760	SEQ_3	1	5721375	5723543	Detoxification	katE	BLAST	0
orf_5672	5196732	5198201	SEQ_3	-1	5789515	5790984	PCWDE	Cellulase	HMMER	4.8e-57
orf_5860	5394494	5395975	SEQ_3	1	5987277	5988758	Metabolism	citrate_transporter	BLAST	4e-122
orf_6113	5621154	5621996	SEQ_3	-1	6213937	6214779	Antibiotic	Bacilysocin	BLAST	1e-23
orf_6476	5982132	5982755	SEQ_3	1	6574915	6575538	Biofilm	Signal_peptidase_I_W_sipW	BLAST	4e-20
orf_3991	3485966	3487453	SEQ_3	1	4078749	4080236	type_III_effector	RipTPS	BLAST	4e-68
orf_4368	3861937	3863472	SEQ_3	1	4454720	4456255	type_III_effector	RipTPS	BLAST	2e-64
